# Supplementary material for: Exploring the Potential of Candida sp. SW4-6 as a Probiotic for Enhancing Water Quality in Aquaculture
Source: Microorganisms. 2024 Dec 29;13(1):42. doi: 10.3390/microorganisms13010042 (PMC11768024; doi:10.3390/microorganisms13010042)
Supplement: Supplementary file 1 [file microorganisms-13-00042-s001.zip]

Archive with 1 entries (1 files):
- microorganisms-3406754-supplementary.pdf
